# Supplementary material for: Dynamical Adaptation in Photoreceptors
Source: PLoS Comput Biol. 2013 Nov 14;9(11):e1003289. doi: 10.1371/journal.pcbi.1003289 (PMC3828139; doi:10.1371/journal.pcbi.1003289)
Supplement: File S1 — DA_model_script.txt. This document is a Matlab script designed to run with File S2. It demonstrates some of the features of the DA model, and provides an implementation of the model. Informative comments are included in the code. (TXT) [file pcbi.1003289.s001.txt]

%% This is a script to show standard use of the DA_integrate routine.

%% This work is licensed under a Creative Commons Attribution-ShareAlike 3.0 Unported License.
%% CC-BY-SA
%% Damon A. Clark, 2013

%% First, this is the form of the parameter set

p.A = 1; % alpha in model
p.B = 0.2; % beta in the model
p.C = 0.5; % gamma in the model
p.tau_r = 30; % these are the timescales
p.tau_y = 50;
p.n_y = 2;
p.tau_z = 60;
p.n_z = 3;

%% Next, generate the stimulus to be used

ints = 2.^[2:8];
S = reshape([zeros(length(ints),200),ints'*ones(1,1000),zeros(length(ints),500)]',1,[]);

%% Now, call the integration routine

R = DA_integrate(S,p);

%% Compare with tau_r set to 0
p.tau_r=0;
R0 = DA_integrate(S,p);

%% Plot them up

figure;
subplot(2,1,1);
plot(S,'k');
ylabel('stimulus amplitude');
subplot(2,1,2); hold on;
plot(R,'k');
plot(R0,'r');
legend('tau_r = 30','tau_r = 0');
ylabel('response amplitude');
xlabel('time (a.u.)');
