# Supplementary material for: Dynamical Adaptation in Photoreceptors
Source: PLoS Comput Biol. 2013 Nov 14;9(11):e1003289. doi: 10.1371/journal.pcbi.1003289 (PMC3828139; doi:10.1371/journal.pcbi.1003289)
Supplement: File S2 — DA_integrate.txt. This document implements the dynamical adaptation model in Matlab, using structures defined in File S1. PLoS Computational Biology does not recognize *.m files for supplemental material; in order to work, users must change the ‘txt’ suffix, in both file names, to ‘m’. (TXT) [file pcbi.1003289.s002.txt]

function R = DA_integrate(S,p)

%% function takes argument of stimulus and a parameter set and implements the DA
%% model as described in Clark et al., 2013
%% the parameter set is as described in DA_model_script.m

%% This work is licensed under a Creative Commons Attribution-ShareAlike 3.0 Unported License.
%% CC-BY-SA
%% Damon A. Clark, 2013

t = [0:3000]; % filters to be this long; don't use n*tau longer than a few hundred ms in this case...

Ky = generate_simple_filter(p.tau_y,p.n_y,t);
Kz = p.C*Ky + (1-p.C) * generate_simple_filter(p.tau_z,p.n_z,t);

y = filter(Ky,1,S);
z = filter(Kz,1,S);

% in the case that tau_r is 0, don't have to integrate; this approximation can
% also be used when tau_r/(1+p.B*z) << other time scales in y or z, for all or most z
if p.tau_r == 0
    R = p.A*y./(1+p.B*z);
    return;
end

% set up some variables to pass to the integration routine
pass.y = y;
pass.z = z;
pass.tau_r = p.tau_r;
pass.A = p.A;
pass.B = p.B;

% these options seem to work well, but can be modified, of course
opts=odeset('reltol',1e-6,'abstol',1e-5,'MaxStep',25);
T0 = [1,length(z)];
X0 = 0; % start from 0
% X0 = p.A*y(1)/(1+p.B*z(1)); % start from steady state of first inputs

% the equations can be quite stiff, and this ode solver works quite well
[tout,xout]=ode15s(@dxdt,T0,X0,opts,pass);

% linearly interpolate the output to time intervals of the inputs
R = interp1(tout,xout,[1:length(z)],'linear');


% uncomment this if you want to check out the filters
% figure; hold on;
% plot(cumsum(Ky)); 
% plot(cumsum(Kz));


function f = generate_simple_filter(tau,n,t)

f = t.^n.*exp(-t/tau); % functional form in paper
f = f/tau^(n+1)/gamma(n+1); % normalize appropriately

function dx = dxdt(t,x,pass)

B = pass.B;
A = pass.A;
tau_r = pass.tau_r;
% can also use qinterp1 here for some speed up; see mathworks website
zt = interp1([1:length(pass.z)],pass.z,t,'linear');
yt = interp1([1:length(pass.y)],pass.y,t,'linear');

% this is the DA model equation at time t
dx = 1/tau_r * (A*yt - (1 + B*zt) * x);
